# Supplementary material for: Antimicrobial Resistance Profiles and Genes of Staphylococci Isolated from Mastitic Cow’s Milk in Kenya
Source: Antibiotics (Basel). 2021 Jun 24;10(7):772. doi: 10.3390/antibiotics10070772 (PMC8300721; doi:10.3390/antibiotics10070772)
Supplement: Supplementary file 1 [file antibiotics-10-00772-s001.zip]

Archive with 1 entries (1 files):
- antibiotics-1205485-supplementary.pdf
